# Supplementary material for: Cooperative Interplay Between PGPR and Trichoderma longibrachiatum Reprograms the Rhizosphere Microecology for Improved Saline Alkaline Stress Resilience in Rice Seedlings
Source: Microorganisms. 2025 Jul 2;13(7):1562. doi: 10.3390/microorganisms13071562 (PMC12298565; doi:10.3390/microorganisms13071562)
Supplement: Supplementary file 1 [file microorganisms-13-01562-s001.zip]

Archive with 1 entries (1 files):
- microorganisms-3681869-supplementary.pdf
